# Supplementary material for: Efficient Improvement of Eugenol Water Solubility by Spray Drying Encapsulation in Soluplus® and Lutrol F 127
Source: Pharmaceuticals (Basel). 2024 Aug 31;17(9):1156. doi: 10.3390/ph17091156 (PMC11434763; doi:10.3390/ph17091156)
Supplement: Supplementary file 1 [file pharmaceuticals-17-01156-s001.zip]

Archive with 1 entries (1 files):
- pharmaceuticals-3152952-supplementary.pdf
